# Supplementary material for: Molecular arrangements in the first monolayer of Cu-phthalocyanine on In2O3(111)
Source: J Mater Chem C Mater. 2025 Jul 10;13(34):17650–61. doi: 10.1039/d5tc01394a (PMC12303158; doi:10.1039/d5tc01394a)
Supplement: TC-013-D5TC01394A-s002 [file TC-013-D5TC01394A-s002.zip]

Archive with 2 entries (2 files):
- geometry_cupc_1x1_in2o3.in
- geometry_cupc_in2o3.in
