# Supplementary material for: Molecular arrangements in the first monolayer of Cu-phthalocyanine on In2O3(111)
Source: J Mater Chem C Mater. 2025 Jul 10;13(34):17650–61. doi: 10.1039/d5tc01394a (PMC12303158; doi:10.1039/d5tc01394a)
Supplement: TC-013-D5TC01394A-s002 [file TC-013-D5TC01394A-s002.zip › geometry_cupc_1x1_in2o3.in]

# 
# This is the geometry file that corresponds to the current relaxation step.
# If you do not want this file to be written, set the "write_restart_geometry" flag to .false.
#  aims_uuid : 1D7F9C01-3B50-458B-A881-734359546BC1                                
# 
  set_vacuum_level        33.025310
lattice_vector     14.30128668      0.00000000      0.00000000
lattice_vector     -7.15064919     12.38528771      0.00000000
lattice_vector      0.00000000      0.00000000     50.00000000
atom       2.10101551      9.10989519     10.09474304 In
atom       5.36611482      8.99780184      9.91138165 In
atom       8.65453970      9.47192862      9.70339211 In
atom      -1.78925154      8.94165887      9.71168704 In
atom       7.16512361      0.11508035      9.95634718 In
atom       3.38305231     12.25572111     10.21483321 In
atom       7.03137714     12.32253741      9.96777791 In
atom       3.87519919      0.17456381      9.70879222 In
atom       5.09847814      3.24624446      9.87495018 In
atom       8.92592909      3.30863732     10.22686542 In
atom      -1.58596560      2.97840322     10.20683848 In
atom       1.78016455      3.46399923     10.09344847 In
atom       3.57464849      6.19774212     10.21440465 In
atom       6.83888919      6.00067690     10.07178239 In
atom      -3.47487675      6.10654405      9.96991780 In
atom       0.26117149      6.34418417      9.86174872 In
atom       0.00246785      8.23200693      6.98537313 In
atom       3.84174687      8.38112805      6.83755295 In
atom       7.12728087      8.27201383      6.99369217 In
atom      -3.84413599      8.11116553      7.17430748 In
atom      -1.53479235     11.18398426      7.17720482 In
atom       1.78890302     11.61925636      7.24931389 In
atom       5.11892270     11.47789945      6.80001772 In
atom      -5.34681581     11.65962016      7.16753823 In
atom       3.59451236      2.07941415      6.98762959 In
atom       7.38425714      2.21408912      6.80121610 In
atom      10.72735069      2.06123996      7.02931435 In
atom      -0.22977166      1.92808897      7.26051666 In
atom       1.55054716      5.32788409      6.82804478 In
atom       5.33694512      4.86999505      6.82692355 In
atom       9.17240691      5.02267425      7.25994185 In
atom      -1.77314155      4.88128551      6.79921251 In
atom      -0.22771704     10.16181893      4.22444332 In
  constrain_relaxation .true.
atom       3.54646396     10.29899838      4.03914737 In
  constrain_relaxation .true.
atom       7.38033136     10.46217455      3.79935787 In
  constrain_relaxation .true.
atom      -3.57532647     10.32107305      4.00446966 In
  constrain_relaxation .true.
atom       5.37033301      0.76263648      3.79935787 In
  constrain_relaxation .true.
atom       8.68132378      1.20865546      3.85447812 In
  constrain_relaxation .true.
atom      12.48922036      0.72128200      3.85447812 In
  constrain_relaxation .true.
atom       2.03943456      0.91452964      4.22444332 In
  constrain_relaxation .true.
atom       3.30308048      4.00797819      4.21098407 In
  constrain_relaxation .true.
atom       7.14595055      4.16445391      4.03914737 In
  constrain_relaxation .true.
atom      11.00734796      4.26270640      3.85447812 In
  constrain_relaxation .true.
atom       0.03354172      4.11447927      4.03914737 In
  constrain_relaxation .true.
atom       1.81946334      7.52074303      4.21098407 In
  constrain_relaxation .true.
atom       5.60341241      7.04921035      4.21098407 In
  constrain_relaxation .true.
atom       8.91423872      7.50158299      4.22444332 In
  constrain_relaxation .true.
atom      -2.02470813      7.35312054      3.79935787 In
  constrain_relaxation .true.
atom       2.04620948      9.14596525      1.10604584 In
  constrain_relaxation .true.
atom       5.36736164      8.91362964      0.96787218 In
  constrain_relaxation .true.
atom       8.73434909      9.39842696      0.82340162 In
  constrain_relaxation .true.
atom      -1.78048587      9.05760861      0.82340162 In
  constrain_relaxation .true.
atom      -0.02769307     12.24508625      1.08557345 In
  constrain_relaxation .true.
atom       3.25196381     12.22254503      1.34123949 In
  constrain_relaxation .true.
atom       0.13526155      0.04612281      1.08557345 In
  constrain_relaxation .true.
atom       3.77209302      0.12189600      0.82340162 In
  constrain_relaxation .true.
atom       5.03573891      3.28019391      0.96787218 In
  constrain_relaxation .true.
atom       8.95903941      3.45772462      1.34123949 In
  constrain_relaxation .true.
atom      -1.48504698      2.89766191      1.34123949 In
  constrain_relaxation .true.
atom       1.78222474      3.39173581      1.10604584 In
  constrain_relaxation .true.
atom       3.57531875      6.19264386      0.81435915 In
  constrain_relaxation .true.
atom       6.89752201      6.04023050      1.10604584 In
  constrain_relaxation .true.
atom      10.61838776      6.28672250      1.08557345 In
  constrain_relaxation .true.
atom       0.32285568      6.38410802      0.96787218 In
  constrain_relaxation .true.
atom       3.53414214      4.19713289     11.06991049 O
atom       1.85708391      7.23600976     11.08653753 O
atom       5.34105850      7.14874365     11.05657340 O
atom       3.81497609     10.25890505     10.79151714 O
atom       6.96831753      3.93528614     10.68903464 O
atom      -0.08532805      4.37902357     10.67284393 O
atom       6.93528676     10.31854861     10.65094016 O
atom       5.49824109      1.24010240     10.54869240 O
atom      -1.67704150      6.98186979     10.52804459 O
atom      12.36268239      0.89165366     10.65502420 O
atom       8.90319098      1.20620497     10.70712930 O
atom      10.91420662      4.03731810     10.66066255 O
atom      -3.90698378      8.32593093      9.61429642 O
atom      -1.68255989     11.03129202      9.57014072 O
atom      -5.13941649     11.61016760      9.63758495 O
atom       1.55508405     11.09736172      9.42775555 O
atom       0.34336501      1.96506928      9.44351096 O
atom       8.84772832      5.49602030      9.44034250 O
atom       0.26641307      8.50245594      9.13446332 O
atom       3.22406013      2.17356362      9.13803848 O
atom       7.23755235      7.92006633      9.14945563 O
atom       1.96921135      5.26976597      8.91695781 O
atom       5.18216886      5.26416724      8.90898034 O
atom       3.58137805      8.07568951      8.93192553 O
atom      10.79629928      0.14466245      8.09611068 O
atom       9.03406737      2.95388272      8.10296124 O
atom      12.35259781      3.07397678      8.08878911 O
atom       6.91559652     12.13544574      7.81154812 O
atom       7.07003444      0.32507355      7.79689446 O
atom      -3.25155617      6.09732690      7.80033368 O
atom       5.54135526      9.58564050      7.65564359 O
atom       5.52418462      2.79865907      7.62597084 O
atom      -0.33454294      6.19877962      7.61932877 O
atom      -1.99361783      9.07002114      7.51187509 O
atom      -5.43820634      9.57784035      7.51687696 O
atom      -3.29724949     12.31296727      7.51471532 O
atom       3.29044003      4.15752740      6.45914553 O
atom       5.47999316      6.96895563      6.46467344 O
atom       1.96018161      7.45757403      6.46424352 O
atom       0.32187516     10.30932453      6.39242825 O
atom       1.63321759      1.31663036      6.39372812 O
atom       8.76405108      6.95278150      6.39979484 O
atom       3.24770889     10.44318354      6.22329524 O
atom       0.05918304      3.77463586      6.22209247 O
atom       7.42804302      4.35343684      6.22408045 O
atom       9.09287912      1.05264350      5.97221739 O
atom      12.42558357      1.14687073      5.97630402 O
atom      10.66767950      3.98268048      5.97355928 O
atom      -3.53844977      8.39793103      5.05035176 O
  constrain_relaxation .true.
atom      -5.25925344     11.25070866      5.05035176 O
  constrain_relaxation .true.
atom      -1.92827643     11.31457959      5.05035176 O
  constrain_relaxation .true.
atom       7.09540770      8.60839422      4.80608580 O
  constrain_relaxation .true.
atom       3.90737518      1.93627872      4.80608580 O
  constrain_relaxation .true.
atom      -0.27682665      8.03325862      4.80608580 O
  constrain_relaxation .true.
atom       5.49821024     11.07794628      4.62225216 O
  constrain_relaxation .true.
atom       6.84466633      2.08471640      4.62225216 O
  constrain_relaxation .true.
atom      -1.61692033      5.41526889      4.62225216 O
  constrain_relaxation .true.
atom       5.19614137      4.92121976      4.57101151 O
  constrain_relaxation .true.
atom       1.66382343      5.42468171      4.57101151 O
  constrain_relaxation .true.
atom       3.86599143      8.23203010      4.57101151 O
  constrain_relaxation .true.
atom      10.43139422      0.08254794      3.52229432 O
  constrain_relaxation .true.
atom      12.58942134      2.79994199      3.52229432 O
  constrain_relaxation .true.
atom       9.15707654      3.31015392      3.52229432 O
  constrain_relaxation .true.
atom       1.62639500      9.58011913      3.41781354 O
  constrain_relaxation .true.
atom       1.61614418      2.81108875      3.41781354 O
  constrain_relaxation .true.
atom       7.48341706      6.18672369      3.41781354 O
  constrain_relaxation .true.
atom       0.08520136     12.07119681      3.25707848 O
  constrain_relaxation .true.
atom       0.22940683      0.23083699      3.25707848 O
  constrain_relaxation .true.
atom      10.41134804      6.27589776      3.25707848 O
  constrain_relaxation .true.
atom      -5.21531182      9.32238129      2.96127344 O
  constrain_relaxation .true.
atom      -1.89044147      9.40014851      2.96127344 O
  constrain_relaxation .true.
atom      -3.62022634     12.24068948      2.96127344 O
  constrain_relaxation .true.
atom       3.55022087      4.31377094      2.10719309 O
  constrain_relaxation .true.
atom       1.96071733      7.15381649      2.10719309 O
  constrain_relaxation .true.
atom       5.21501803      7.11034413      2.10719309 O
  constrain_relaxation .true.
atom       3.90614135     10.22671784      1.87128320 O
  constrain_relaxation .true.
atom       6.90351527      3.88910419      1.87128320 O
  constrain_relaxation .true.
atom      -0.08370039      4.46210953      1.87128320 O
  constrain_relaxation .true.
atom       6.80948123     10.41582880      1.57941746 O
  constrain_relaxation .true.
atom       5.61562128      1.28018049      1.57941746 O
  constrain_relaxation .true.
atom      -1.69914627      6.88192227      1.57941746 O
  constrain_relaxation .true.
atom      12.26648495      0.76528693      1.37618579 O
  constrain_relaxation .true.
atom       8.83080075      1.37954766      1.37618579 O
  constrain_relaxation .true.
atom      11.08060641      4.04780927      1.37618579 O
  constrain_relaxation .true.
atom      -3.76069173      8.33441927      0.41350632 O
  constrain_relaxation .true.
atom      -1.76215261     11.15386809      0.41350632 O
  constrain_relaxation .true.
atom      -5.20313529     11.47493191      0.41350632 O
  constrain_relaxation .true.
atom       1.64408494     11.17061300      0.49754455 O
  constrain_relaxation .true.
atom       0.22989222      2.03116241      0.49754455 O
  constrain_relaxation .true.
atom       8.85197907      5.37615615      0.49754455 O
  constrain_relaxation .true.
atom       0.16054941      8.43535937      0.33877914 O
  constrain_relaxation .true.
atom       3.34045779      2.11400760      0.33877914 O
  constrain_relaxation .true.
atom       7.22494903      8.02856459      0.33877914 O
  constrain_relaxation .true.
atom       1.81631813      5.24829044      0.00000000 O
  constrain_relaxation .true.
atom       5.27265315      5.14147972      0.00000000 O
  constrain_relaxation .true.
atom       3.63698495      8.18816141      0.00000000 O
  constrain_relaxation .true.
atom       5.95439380     15.31838732     13.83766070 C
atom       2.48938967     11.20936793     15.07163883 C
atom       8.74994716     15.47249579     13.28052061 C
atom       2.66453770      8.36299626     15.13322089 C
atom       6.62091391     16.54389656     13.81238312 C
atom       1.45923244     10.43209928     15.60487229 C
atom       7.99721728     16.62040138     13.53842147 C
atom       1.54288034      9.02937473     15.63028368 C
atom      12.79960726     11.77334747     12.83369559 C
atom       6.54949354      4.65074909     13.92980046 C
atom      12.98562405      8.92623672     12.71194580 C
atom       9.31744014      4.77880403     13.24326792 C
atom      14.03825035     11.13337064     12.78626335 C
atom       7.32960507      3.49838885     13.85773595 C
atom      14.12949412      9.72621312     12.72145831 C
atom       8.69573347      3.55994075     13.52675563 C
atom       6.70018672     14.17064480     13.56727817 C
atom       3.60707833     10.54299542     14.57544054 C
atom       8.07732318     14.24830297     13.28148349 C
atom       3.69646669      9.14190049     14.61662779 C
atom      11.65271971     10.97597845     12.77922425 C
atom       7.16880198      5.86658556     13.64547384 C
atom      11.73756982      9.56787843     12.73283085 C
atom       8.52845219      5.92995418     13.28914719 C
atom       6.35606725     12.75591330     13.57422036 C
atom       4.87791064     11.02144350     14.03857729 C
atom       8.53516199     12.87705980     13.09690370 C
atom       5.02118837      8.79815650     14.11271461 C
atom      10.24097975     11.30468488     12.82965324 C
atom       6.68191374      7.23980484     13.66786940 C
atom      10.37136791      9.07188566     12.79085956 C
atom       8.83634749      7.34237821     13.09399161 C
atom       7.47062036     12.01423073     13.26399583 N
atom       5.69366838      9.94896758     13.77645047 N
atom       5.15547140     12.30947015     13.91871051 N
atom       9.80217154     12.55890315     12.88210796 N
atom       5.45784873      7.55376375     14.06265965 N
atom      10.06071335      7.77799608     12.83391517 N
atom       9.50318588     10.14154805     12.84259899 N
atom       7.69837725      8.09125662     13.30591356 N
atom       4.89081045     15.24920201     14.06162025 H
atom       2.43619416     12.29737208     15.05458284 H
atom       9.81472434     15.54355639     13.05939949 H
atom       2.74536827      7.27733862     15.15431147 H
atom       6.06271711     17.46264919     13.99039877 H
atom       0.56881825     10.91786141     16.00240491 H
atom       8.48247639     17.59525679     13.49184202 H
atom       0.71564783      8.45577699     16.04726922 H
atom      12.71669161     12.85636774     12.88296053 H
atom       5.49047862      4.61323237     14.17812193 H
atom      13.05267737      7.84161002     12.68603228 H
atom      10.37272441      4.82211724     12.98074185 H
atom      14.95418513     11.72258922     12.85235612 H
atom       6.87375096      2.52763029     14.04963209 H
atom      15.10655289      9.24089790     12.73789413 H
atom       9.27646749      2.63785835     13.48074794 H
atom       7.55203112     10.04927716     13.16449503 Cu
# 
# What follows is the current estimated Hessian matrix constructed by the BFGS algorithm.
# This is NOT the true Hessian matrix of the system.
# If you do not want this information here, switch it off using the "hessian_to_restart_geometry" keyword.
# 
trust_radius             0.2000000030
hessian_file
