# Supplementary material for: Molecular arrangements in the first monolayer of Cu-phthalocyanine on In2O3(111)
Source: J Mater Chem C Mater. 2025 Jul 10;13(34):17650–61. doi: 10.1039/d5tc01394a (PMC12303158; doi:10.1039/d5tc01394a)
Supplement: TC-013-D5TC01394A-s002 [file TC-013-D5TC01394A-s002.zip › geometry_cupc_in2o3.in]

# 
# This is the geometry file that corresponds to the current relaxation step.
# If you do not want this file to be written, set the "write_restart_geometry" flag to .false.
#  aims_uuid : C322C1E7-973D-4F21-A3AC-01E3956C4805                                
# 
  set_vacuum_level        32.051449
lattice_vector     21.45192417     12.38528771      0.00000000
lattice_vector     -0.00001170     24.77057542      0.00000000
lattice_vector      0.00000000      0.00000000     50.00000000
atom      19.97600543     15.30006567     10.08483117 In
atom       1.78293736      2.80310133      9.92946232 In
atom       5.05649679      3.28638732      9.69749879 In
atom      16.08791677     15.13646995      9.73188340 In
atom       3.59899556     18.70546813      9.96992283 In
atom      21.25841588     18.45336097     10.20988159 In
atom       3.43577753      6.13810281      9.95191853 In
atom       0.32161769     18.74232809      9.70295678 In
atom       1.53737417     21.81688857      9.92927068 In
atom       5.35252976     21.89867918     10.21048195 In
atom      16.28921386     33.96725791     10.21229037 In
atom      19.66631249     34.42375838     10.08941278 In
atom      -0.00037194     24.76996240     10.24508069 In
atom       3.25927280     24.58422979     10.08595305 In
atom      14.38933277     12.30844815      9.97127667 In
atom      18.13553789     12.52464057      9.89986485 In
atom      17.87393007     14.42098421      6.99430318 In
atom       0.26377074      2.18823197      6.84123164 In
atom       3.54170143      2.07811912      6.99431074 In
atom      14.03429944     14.30764533      7.17672762 In
atom      16.33914984     17.37446534      7.18035163 In
atom      19.66136355     17.81226850      7.24768981 In
atom       1.54011257      5.28539605      6.79725750 In
atom      12.53113748     17.85595218      7.17113035 In
atom       0.02952195     20.66136212      6.99554248 In
atom       3.80570094     20.78812778      6.80003798 In
atom       7.14985923     20.64023914      7.02738488 In
atom      17.64926059     32.89773407      7.25398316 In
atom      19.42606742     11.52352329      6.83475169 In
atom       1.76190415     23.44536997      6.84072757 In
atom       5.59125760     23.60471547      7.25370687 In
atom      16.10204260     11.07979378      6.79938231 In
atom      17.64888839     16.35446279      4.22444333 In
  constrain_relaxation .true.
atom      21.42306938     16.49164224      4.03914737 In
  constrain_relaxation .true.
atom       3.80501262      4.26953069      3.79935788 In
  constrain_relaxation .true.
atom      14.30127895     16.51371691      4.00446966 In
  constrain_relaxation .true.
atom       1.79500256     19.34056804      3.79935788 In
  constrain_relaxation .true.
atom       5.10599334     19.78658702      3.85447813 In
  constrain_relaxation .true.
atom       8.91388991     19.29921357      3.85447813 In
  constrain_relaxation .true.
atom      19.91602828     31.87774892      4.22444333 In
  constrain_relaxation .true.
atom      21.17967421     34.97119746      4.21098408 In
  constrain_relaxation .true.
atom       3.57062011     22.74238548      4.03914737 In
  constrain_relaxation .true.
atom       7.43201752     22.84063796      3.85447813 In
  constrain_relaxation .true.
atom      17.91013545     35.07769855      4.03914737 In
  constrain_relaxation .true.
atom      19.69606877     13.71338688      4.21098408 In
  constrain_relaxation .true.
atom       2.02808196     25.62714192      4.21098408 In
  constrain_relaxation .true.
atom       5.33890827     26.07951455      4.22444333 In
  constrain_relaxation .true.
atom      15.85189729     13.54576440      3.79935788 In
  constrain_relaxation .true.
atom      19.92281490     15.33860911      1.10604584 In
  constrain_relaxation .true.
atom       1.79204289      2.72098578      0.96787218 In
  constrain_relaxation .true.
atom       5.15903034      3.20578310      0.82340162 In
  constrain_relaxation .true.
atom      16.09611956     15.25025246      0.82340162 In
  constrain_relaxation .true.
atom      17.84891235     18.43773011      1.08557346 In
  constrain_relaxation .true.
atom      21.12856923     18.41518888      1.34123950 In
  constrain_relaxation .true.
atom      18.01185527     31.00934209      1.08557346 In
  constrain_relaxation .true.
atom       0.19676257     18.69982757      0.82340162 In
  constrain_relaxation .true.
atom       1.46040847     21.85812547      0.96787218 In
  constrain_relaxation .true.
atom       5.38370896     22.03565619      1.34123950 In
  constrain_relaxation .true.
atom      16.39154675     33.86088119      1.34123950 In
  constrain_relaxation .true.
atom      19.65881847     34.35495508      1.10604584 In
  constrain_relaxation .true.
atom       0.00000000      0.00000000      0.81435915 In
  constrain_relaxation .true.
atom       3.32219157     24.61816207      1.10604584 In
  constrain_relaxation .true.
atom       7.04305732     24.86465407      1.08557346 In
  constrain_relaxation .true.
atom      18.19946111     12.57675187      0.96787218 In
  constrain_relaxation .true.
atom      21.40169548     35.14639488     11.07835756 O
atom      19.73509069     13.43398558     11.08059095 O
atom       1.76662237     25.72571914     11.07792132 O
atom       0.22857290      4.07330256     10.76665323 O
atom       3.41394111     22.52915393     10.75885188 O
atom      17.81471058     10.54768283     10.76069651 O
atom       3.33929784      4.14753558     10.59211767 O
atom       1.92516831     19.79672025     10.60394689 O
atom      16.19369823     13.16582093     10.53258445 O
atom       8.77780374     19.48266095     10.60037521 O
atom       5.33332153     19.80546956     10.66613872 O
atom       7.32693864     22.63648800     10.68006937 O
atom      13.96958225     14.51923393      9.61904924 O
atom      16.19236056     17.22634009      9.57260869 O
atom      12.74124618     17.80838897      9.63297052 O
atom      19.42585809     17.28870356      9.41706806 O
atom      18.22214046     32.94095579      9.42688836 O
atom       5.27031776     24.07846927      9.43005286 O
atom      18.13549302     14.68869181      9.14252369 O
atom      21.12123215     33.12592186      9.14626864 O
atom       3.65314097     26.49207684      9.14300662 O
atom      19.83267441     11.45731434      8.92620764 O
atom       1.61476847     23.82010137      8.93084360 O
atom       0.01265877      1.87028545      8.93325170 O
atom       7.20986328     18.72264659      8.08468525 O
atom       5.45474893     21.53842302      8.09143437 O
atom       8.76869453     21.66173043      8.09230282 O
atom       3.34504132      5.95042504      7.79560341 O
atom       3.48197051     18.89283549      7.80759671 O
atom      14.62064548     12.29118426      7.80034759 O
atom       1.96222459      3.39364317      7.64334271 O
atom       1.95823316     21.37028024      7.64319675 O
atom      17.54071705     12.38550607      7.63042960 O
atom      15.88254552     15.26236716      7.52129412 O
atom      12.44130380     15.77230553      7.51633006 O
atom      14.58091784     18.50986772      7.51485769 O
atom      21.16919309     35.12188291      6.46506187 O
atom       1.90105759     25.54030736      6.46616169 O
atom      19.83376373     13.65032085      6.46544422 O
atom      18.19561623     16.49771136      6.39280120 O
atom      19.52393044     32.28220444      6.39775081 O
atom       5.18544418     25.53430528      6.39737371 O
atom      21.11994158     16.63814291      6.22056985 O
atom      17.93650002     34.73903643      6.21901711 O
atom       3.84785212     22.93164825      6.22224712 O
atom       5.50763556     19.62636318      5.97472743 O
atom       8.84850690     19.73050957      5.97629262 O
atom       7.09058100     22.56837834      5.97445808 O
atom      14.33815566     14.59057488      5.05035176 O
  constrain_relaxation .true.
atom      12.61735199     17.44335251      5.05035176 O
  constrain_relaxation .true.
atom      15.94832900     17.50722344      5.05035176 O
  constrain_relaxation .true.
atom       3.52008896      2.41575037      4.80608580 O
  constrain_relaxation .true.
atom       0.33204474     20.51421029      4.80608580 O
  constrain_relaxation .true.
atom      17.59977877     14.22590247      4.80608580 O
  constrain_relaxation .true.
atom       1.92289149      4.88530243      4.62225216 O
  constrain_relaxation .true.
atom       3.26933588     20.66264796      4.62225216 O
  constrain_relaxation .true.
atom      16.25968509     11.60791274      4.62225216 O
  constrain_relaxation .true.
atom       1.62081093     23.49915132      4.57101152 O
  constrain_relaxation .true.
atom      19.54042886     11.61732556      4.57101152 O
  constrain_relaxation .true.
atom       0.29067269      2.03938624      4.57101152 O
  constrain_relaxation .true.
atom       6.85606377     18.66047951      3.52229432 O
  constrain_relaxation .true.
atom       9.01409090     21.37787356      3.52229432 O
  constrain_relaxation .true.
atom       5.58174610     21.88808548      3.52229432 O
  constrain_relaxation .true.
atom      19.50300043     15.77276298      3.41781355 O
  constrain_relaxation .true.
atom      19.49273790     33.77430803      3.41781355 O
  constrain_relaxation .true.
atom       3.90808661     24.76465525      3.41781355 O
  constrain_relaxation .true.
atom      17.96180679     18.26384067      3.25707848 O
  constrain_relaxation .true.
atom      18.10600056     31.19405627      3.25707848 O
  constrain_relaxation .true.
atom       6.83601760     24.85382932      3.25707848 O
  constrain_relaxation .true.
atom      12.66129360     15.51502514      2.96127345 O
  constrain_relaxation .true.
atom      15.98616395     15.59279237      2.96127345 O
  constrain_relaxation .true.
atom      14.25637908     18.43333333      2.96127345 O
  constrain_relaxation .true.
atom      21.42681460     35.27699021      2.10719310 O
  constrain_relaxation .true.
atom      19.83732275     13.34646035      2.10719310 O
  constrain_relaxation .true.
atom       1.63968759     25.68827570      2.10719310 O
  constrain_relaxation .true.
atom       0.33082261      4.03407399      1.87128321 O
  constrain_relaxation .true.
atom       3.32818482     22.46703576      1.87128321 O
  constrain_relaxation .true.
atom      17.79290504     10.65475338      1.87128321 O
  constrain_relaxation .true.
atom       3.23416248      4.22318494      1.57941746 O
  constrain_relaxation .true.
atom       2.04029084     19.85811206      1.57941746 O
  constrain_relaxation .true.
atom      16.17745915     13.07456613      1.57941746 O
  constrain_relaxation .true.
atom       8.69115450     19.34321849      1.37618579 O
  constrain_relaxation .true.
atom       5.25547031     19.95747922      1.37618579 O
  constrain_relaxation .true.
atom       7.50527596     22.62574084      1.37618579 O
  constrain_relaxation .true.
atom      14.11591369     14.52706313      0.41350632 O
  constrain_relaxation .true.
atom      16.11445282     17.34651195      0.41350632 O
  constrain_relaxation .true.
atom      12.67347013     17.66757576      0.41350632 O
  constrain_relaxation .true.
atom      19.52069037     17.36325686      0.49754456 O
  constrain_relaxation .true.
atom      18.10648595     32.99438169      0.49754456 O
  constrain_relaxation .true.
atom       5.27664862     23.95408771      0.49754456 O
  constrain_relaxation .true.
atom      18.03715484     14.62800322      0.33877914 O
  constrain_relaxation .true.
atom      21.21705152     33.07722688      0.33877914 O
  constrain_relaxation .true.
atom       3.64961859     26.60649616      0.33877914 O
  constrain_relaxation .true.
atom      19.69292356     11.44093429      0.00000000 O
  constrain_relaxation .true.
atom       1.69732270     23.71941128      0.00000000 O
  constrain_relaxation .true.
atom       0.06166621      1.99551756      0.00000000 O
  constrain_relaxation .true.
atom      12.83271297     27.69341397     10.09212300 In
atom      16.09309609     27.58201004      9.92552706 In
atom      19.36544287     28.06287471      9.69957771 In
atom       8.91872409     27.51228928      9.69712665 In
atom      17.88956568     18.68699489      9.95661204 In
atom      14.11520024     30.84847765     10.21757988 In
atom      17.74385147     30.91574946      9.95162102 In
atom      14.60368427     18.75999354      9.71395276 In
atom      15.83820377     21.83106052      9.89688103 In
atom      19.64501450     21.88614666     10.21569224 In
atom       9.13196781     21.56651121     10.21539080 In
atom      12.50840339     22.04998624     10.10048300 In
atom      14.30591866     24.78331811     10.21574842 In
atom      17.56457036     24.59022355     10.08881083 In
atom       7.26936475     24.67895455      9.95234095 In
atom      10.98146813     24.93579929      9.89455682 In
atom      10.73034302     26.80599482      6.98909936 In
atom      14.56902803     26.95992453      6.83727190 In
atom      17.84749546     26.84948661      6.99489148 In
atom       6.87242779     26.69489881      7.16549572 In
atom       9.19734125     29.76256438      7.16499326 In
atom      12.51594310     30.19624267      7.25769612 In
atom      15.84505585     30.05637435      6.79766149 In
atom       5.37789813      5.46886023      7.16376559 In
atom      14.32139336     20.66020263      6.99430906 In
atom      18.10580815     20.78975623      6.79855059 In
atom      21.45162519     20.64306822      7.02982025 In
atom      10.49658423     20.50975953      7.26918713 In
atom      12.27562706     23.90665094      6.83775624 In
atom      16.06362409     23.44658957      6.83103558 In
atom      19.89080020     23.60529648      7.25728800 In
atom       8.95502923     23.46014461      6.79908493 In
atom      10.49823920     28.73975050      4.22444333 In
  constrain_relaxation .true.
atom      14.27242019     28.87692995      4.03914737 In
  constrain_relaxation .true.
atom      18.10628760     29.04010611      3.79935788 In
  constrain_relaxation .true.
atom       7.15062976     28.89900462      4.00446966 In
  constrain_relaxation .true.
atom      16.09628924     19.34056804      3.79935788 In
  constrain_relaxation .true.
atom      19.40728002     19.78658702      3.85447813 In
  constrain_relaxation .true.
atom       1.76325242      6.91392586      3.85447813 In
  constrain_relaxation .true.
atom      12.76539079     19.49246121      4.22444333 In
  constrain_relaxation .true.
atom      14.02903672     22.58590975      4.21098408 In
  constrain_relaxation .true.
atom      17.87190679     22.74238548      4.03914737 In
  constrain_relaxation .true.
atom       0.28138003     10.45535025      3.85447813 In
  constrain_relaxation .true.
atom      10.75949796     22.69241084      4.03914737 In
  constrain_relaxation .true.
atom      12.54541958     26.09867459      4.21098408 In
  constrain_relaxation .true.
atom      16.32936864     25.62714192      4.21098408 In
  constrain_relaxation .true.
atom      19.64019495     26.07951455      4.22444333 In
  constrain_relaxation .true.
atom       8.70124810     25.93105211      3.79935788 In
  constrain_relaxation .true.
atom      12.77216571     27.72389682      1.10604584 In
  constrain_relaxation .true.
atom      16.09331787     27.49156120      0.96787218 In
  constrain_relaxation .true.
atom      19.46030532     27.97635852      0.82340162 In
  constrain_relaxation .true.
atom       8.94547037     27.63554017      0.82340162 In
  constrain_relaxation .true.
atom      10.69826316     30.82301782      1.08557346 In
  constrain_relaxation .true.
atom      13.97792004     30.80047659      1.34123950 In
  constrain_relaxation .true.
atom      10.86121778     18.62405438      1.08557346 In
  constrain_relaxation .true.
atom      14.49804925     18.69982757      0.82340162 In
  constrain_relaxation .true.
atom      15.76169515     21.85812547      0.96787218 In
  constrain_relaxation .true.
atom      19.68499564     22.03565619      1.34123950 In
  constrain_relaxation .true.
atom       9.24090926     21.47559348      1.34123950 In
  constrain_relaxation .true.
atom      12.50818098     21.96966737      1.10604584 In
  constrain_relaxation .true.
atom      14.30127498     24.77057542      0.81435915 In
  constrain_relaxation .true.
atom      17.62347825     24.61816207      1.10604584 In
  constrain_relaxation .true.
atom      21.34434400     24.86465407      1.08557346 In
  constrain_relaxation .true.
atom      11.04881192     24.96203958      0.96787218 In
  constrain_relaxation .true.
atom      14.26587747     22.78678303     11.05851523 O
atom      12.58764256     25.82531034     11.07822184 O
atom      16.06716256     25.73523412     11.07145603 O
atom      14.53820348     28.85229310     10.75973815 O
atom      17.71225711     22.53558342     10.75972165 O
atom      10.63107058     22.96653404     10.66074986 O
atom      17.64685410     28.92557121     10.59252435 O
atom      16.23430088     19.82492796     10.54023613 O
atom       9.03671949     25.60249792     10.59990994 O
atom       1.63231045      7.10380999     10.66542389 O
atom      19.62906791     19.78864562     10.67845818 O
atom       0.17180690     10.24609727     10.66656974 O
atom       6.79849267     26.90329792      9.66846605 O
atom       9.05311962     29.59477093      9.67218561 O
atom       5.59320045      5.42560631      9.67638455 O
atom      12.26659340     29.68541778      9.43548682 O
atom      11.07344910     20.55325762      9.44737327 O
atom      19.56924000     24.07862448      9.42971805 O
atom      10.98269102     27.08579852      9.13870659 O
atom      13.95463059     20.75796986      9.14290416 O
atom      17.96167939     26.49885462      9.14435892 O
atom      12.69032682     23.85865687      8.92267793 O
atom      15.92876911     23.83725935      8.91627758 O
atom      14.31329012     26.65549409      8.92826931 O
atom       0.07499792      6.34250297      8.09172510 O
atom      19.75652115     21.53835068      8.09510305 O
atom       1.62365333      9.28001578      8.09364047 O
atom      17.64932084     30.72117375      7.79504563 O
atom      17.79389371     18.90249383      7.79164211 O
atom       7.47768464     24.69210012      7.79644983 O
atom      16.26753586     28.16524722      7.64138524 O
atom      16.25378758     21.38079980      7.63100067 O
atom      10.38129495     24.78275236      7.63263056 O
atom       8.71884844     27.66280047      7.51829045 O
atom       5.29139976      3.38796840      7.51888863 O
atom       7.43478806      6.10300646      7.52009648 O
atom      14.01657691     22.73847041      6.46100173 O
atom      16.20461838     25.54394670      6.46277230 O
atom      12.68447254     26.03604079      6.46409682 O
atom      11.04721572     28.88398840      6.39619445 O
atom      12.35873783     19.89873374      6.39400709 O
atom      19.48837743     25.53551748      6.39756017 O
atom      13.96872000     29.02392223      6.22233552 O
atom      10.78472910     22.35642034      6.22555712 O
atom      18.15364072     22.93282491      6.21925555 O
atom      19.82058750     19.63380381      5.97109468 O
atom       1.69896981      7.34662568      5.97505569 O
atom      21.39304073     22.57024981      5.97631893 O
atom       7.18750647     26.97586259      5.05035176 O
  constrain_relaxation .true.
atom       5.46671450      5.05806480      5.05035176 O
  constrain_relaxation .true.
atom       8.79769151      5.12193573      5.05035176 O
  constrain_relaxation .true.
atom      17.82136394     27.18632579      4.80608580 O
  constrain_relaxation .true.
atom      14.63333142     20.51421029      4.80608580 O
  constrain_relaxation .true.
atom      10.44912958     26.61119018      4.80608580 O
  constrain_relaxation .true.
atom      16.22416647     29.65587785      4.62225216 O
  constrain_relaxation .true.
atom      17.57062256     20.66264796      4.62225216 O
  constrain_relaxation .true.
atom       9.10903590     23.99320045      4.62225216 O
  constrain_relaxation .true.
atom      15.92209761     23.49915132      4.57101152 O
  constrain_relaxation .true.
atom      12.38977967     24.00261327      4.57101152 O
  constrain_relaxation .true.
atom      14.59194767     26.80996166      4.57101152 O
  constrain_relaxation .true.
atom      21.15735045     18.66047951      3.52229432 O
  constrain_relaxation .true.
atom       1.86345341      8.99258585      3.52229432 O
  constrain_relaxation .true.
atom      19.88303278     21.88808548      3.52229432 O
  constrain_relaxation .true.
atom      12.35235124     28.15805069      3.41781355 O
  constrain_relaxation .true.
atom      12.34210041     21.38902032      3.41781355 O
  constrain_relaxation .true.
atom      18.20937329     24.76465525      3.41781355 O
  constrain_relaxation .true.
atom      10.81115760     30.64912838      3.25707848 O
  constrain_relaxation .true.
atom      10.95536307     18.80876856      3.25707848 O
  constrain_relaxation .true.
atom      21.13730428     24.85382932      3.25707848 O
  constrain_relaxation .true.
atom       5.51064441     27.90031285      2.96127345 O
  constrain_relaxation .true.
atom       8.83551476     27.97808008      2.96127345 O
  constrain_relaxation .true.
atom       7.10574159      6.04804562      2.96127345 O
  constrain_relaxation .true.
atom      14.27617711     22.89170250      2.10719310 O
  constrain_relaxation .true.
atom      12.68667356     25.73174806      2.10719310 O
  constrain_relaxation .true.
atom      15.94097427     25.68827570      2.10719310 O
  constrain_relaxation .true.
atom      14.63209759     28.80464941      1.87128321 O
  constrain_relaxation .true.
atom      17.62947150     22.46703576      1.87128321 O
  constrain_relaxation .true.
atom      10.64225585     23.04004109      1.87128321 O
  constrain_relaxation .true.
atom      17.53543746     28.99376036      1.57941746 O
  constrain_relaxation .true.
atom      16.34157752     19.85811206      1.57941746 O
  constrain_relaxation .true.
atom       9.02680996     25.45985384      1.57941746 O
  constrain_relaxation .true.
atom       1.54051701      6.95793078      1.37618579 O
  constrain_relaxation .true.
atom      19.55675699     19.95747922      1.37618579 O
  constrain_relaxation .true.
atom       0.35463847     10.24045313      1.37618579 O
  constrain_relaxation .true.
atom       6.96526450     26.91235084      0.41350632 O
  constrain_relaxation .true.
atom       8.96380363     29.73179966      0.41350632 O
  constrain_relaxation .true.
atom       5.52283264      5.28228805      0.41350632 O
  constrain_relaxation .true.
atom      12.37004118     29.74854457      0.49754456 O
  constrain_relaxation .true.
atom      10.95584846     20.60909398      0.49754456 O
  constrain_relaxation .true.
atom      19.57793530     23.95408771      0.49754456 O
  constrain_relaxation .true.
atom      10.88650565     27.01329093      0.33877914 O
  constrain_relaxation .true.
atom      14.06641403     20.69193917      0.33877914 O
  constrain_relaxation .true.
atom      17.95090527     26.60649616      0.33877914 O
  constrain_relaxation .true.
atom      12.54227437     23.82622200      0.00000000 O
  constrain_relaxation .true.
atom      15.99860938     23.71941128      0.00000000 O
  constrain_relaxation .true.
atom      14.36294119     26.76609298      0.00000000 O
  constrain_relaxation .true.
atom       5.68165130     15.29952939     10.11079050 In
atom       8.94968094     15.18341762      9.86793157 In
atom      12.23198565     15.66951021      9.70668543 In
atom       1.77410618     15.12168696      9.70297303 In
atom      10.74498627      6.34160355      9.95569808 In
atom       6.95393574     18.45434703     10.20788794 In
atom      10.61233125     18.52512514      9.97186087 In
atom       7.46404925      6.35164356      9.69951500 In
atom       8.66755997      9.42515857      9.89579768 In
atom      12.50571215      9.51326021     10.22223795 In
atom       1.97933513      9.18546710     10.21504751 In
atom       5.35395486      9.65084754     10.08938896 In
atom       7.14513637     12.37801193     10.19870056 In
atom      10.41058459     12.18787839     10.06871381 In
atom       0.10960966     12.29380208      9.95445835 In
atom       3.82205268     12.52699186      9.91575356 In
atom       3.58094268     14.41728414      6.99747855 In
atom       7.41543997     14.57088695      6.83196380 In
atom      10.70886702     14.46275224      6.98852712 In
atom      21.17651766     26.69616739      7.16517777 In
atom       2.04929740     17.37677953      7.16483328 In
atom       5.36434695     17.80597831      7.25768984 In
atom       8.69368230     17.67352899      6.80096302 In
atom      19.68467887     30.24164055      7.16538379 In
atom       7.17361749      8.27329631      6.98896412 In
atom      10.95982107      8.40819194      6.80009997 In
atom      14.30315920     33.02663855      7.03047702 In
atom       3.34398648      8.12636981      7.25514881 In
atom       5.12017089     11.52055565      6.83304285 In
atom       8.91151633     11.05977315      6.82905722 In
atom      12.74733974     11.21738465      7.25582853 In
atom       1.80011201     11.07936161      6.79680556 In
atom       3.34760171     16.35446279      4.22444333 In
  constrain_relaxation .true.
atom       7.12178270     16.49164224      4.03914737 In
  constrain_relaxation .true.
atom      10.95565011     16.65481840      3.79935788 In
  constrain_relaxation .true.
atom      -0.00000773     16.51371691      4.00446966 In
  constrain_relaxation .true.
atom       8.94565175      6.95528033      3.79935788 In
  constrain_relaxation .true.
atom      12.25664253      7.40129931      3.85447813 In
  constrain_relaxation .true.
atom      16.06452740     31.68450128      3.85447813 In
  constrain_relaxation .true.
atom       5.61475330      7.10717350      4.22444333 In
  constrain_relaxation .true.
atom       6.87839923     10.20062204      4.21098408 In
  constrain_relaxation .true.
atom      10.72126930     10.35709777      4.03914737 In
  constrain_relaxation .true.
atom      14.58266671     10.45535025      3.85447813 In
  constrain_relaxation .true.
atom       3.60886047     10.30712313      4.03914737 In
  constrain_relaxation .true.
atom       5.39478209     13.71338688      4.21098408 In
  constrain_relaxation .true.
atom       9.17873115     13.24185421      4.21098408 In
  constrain_relaxation .true.
atom      12.48955746     13.69422684      4.22444333 In
  constrain_relaxation .true.
atom       1.55061061     13.54576440      3.79935788 In
  constrain_relaxation .true.
atom       5.62152822     15.33860911      1.10604584 In
  constrain_relaxation .true.
atom       8.94268038     15.10627349      0.96787218 In
  constrain_relaxation .true.
atom      12.30966783     15.59107081      0.82340162 In
  constrain_relaxation .true.
atom       1.79483288     15.25025246      0.82340162 In
  constrain_relaxation .true.
atom       3.54762567     18.43773011      1.08557346 In
  constrain_relaxation .true.
atom       6.82728255     18.41518888      1.34123950 In
  constrain_relaxation .true.
atom       3.71058029      6.23876667      1.08557346 In
  constrain_relaxation .true.
atom       7.34741176      6.31453986      0.82340162 In
  constrain_relaxation .true.
atom       8.61105766      9.47283776      0.96787218 In
  constrain_relaxation .true.
atom      12.53435815      9.65036848      1.34123950 In
  constrain_relaxation .true.
atom       2.09027177      9.09030577      1.34123950 In
  constrain_relaxation .true.
atom       5.35754349      9.58437966      1.10604584 In
  constrain_relaxation .true.
atom       7.15063749     12.38528771      0.81435915 In
  constrain_relaxation .true.
atom      10.47284076     12.23287436      1.10604584 In
  constrain_relaxation .true.
atom      14.19370651     12.47936636      1.08557346 In
  constrain_relaxation .true.
atom       3.89817443     12.57675187      0.96787218 In
  constrain_relaxation .true.
atom       7.09426296     10.37588142     11.07025017 O
atom       5.44173556     13.41298229     11.06784116 O
atom       8.90734611     13.34061236     11.01539748 O
atom       7.42016127     16.45537953     10.70339008 O
atom      10.54135386     10.11671932     10.67105861 O
atom       3.49777996     10.54990312     10.75868288 O
atom      10.50582285     16.51898120     10.62685420 O
atom       9.06153248      7.40984364     10.60158773 O
atom       1.88464784     13.20343552     10.60085580 O
atom      15.93934941     31.88321932     10.66599235 O
atom      12.48386740      7.41459969     10.69028534 O
atom      14.47976482     10.24704508     10.67819000 O
atom      21.10498224     26.90455386      9.67827411 O
atom       1.90163103     17.20545760      9.69069015 O
atom      19.90133796     30.20062852      9.67458643 O
atom       5.11872196     17.28689174      9.43942229 O
atom       3.91278038      8.16786913      9.43208820 O
atom      12.41582265     11.68795487      9.43194920 O
atom       3.83237039     14.68746894      9.15056494 O
atom       6.80577268      8.35112454      9.13828131 O
atom      10.82364211     14.10790220      9.13907754 O
atom       5.51276392     11.44769983      8.92048823 O
atom       8.74868824     11.43867047      8.90865134 O
atom       7.14161808     14.25545112      8.91346139 O
atom      14.37420409     31.11034835      8.09616055 O
atom      12.60991209      9.14665166      8.09805357 O
atom      15.92773069      9.27598301      8.09276641 O
atom      10.48960381     18.33401405      7.80968743 O
atom      10.63068669      6.51413654      7.79995657 O
atom       0.32525168     12.30973845      7.79794978 O
atom       9.11963523     15.77422608      7.63700346 O
atom       9.10110986      8.98110268      7.62984843 O
atom       3.22712629     12.39124946      7.64111969 O
atom       1.57098163     15.27827137      7.52384759 O
atom      19.59914110     28.16028562      7.52026142 O
atom       0.29089303     18.49028426      7.52343943 O
atom       6.86321356     10.35023048      6.46114980 O
atom       9.05727417     13.15758774      6.46320744 O
atom       5.52897851     13.64497661      6.46057007 O
atom       3.89699403     16.49366056      6.39736096 O
atom       5.21582089      7.51126209      6.39518460 O
atom      12.34281229     13.14490972      6.39420550 O
atom       6.81958166     16.63454766      6.22106609 O
atom       3.63261915      9.97109081      6.22087242 O
atom      11.00136573     10.54531643      6.22326111 O
atom      12.66271951     32.01113281      5.97618732 O
atom      15.99925539     32.11367956      5.97588053 O
atom      14.24315221     10.17466976      5.97222172 O
atom       0.03686898     14.59057488      5.05035176 O
  constrain_relaxation .true.
atom      19.76798948     29.82864022      5.05035176 O
  constrain_relaxation .true.
atom       1.64704232     17.50722344      5.05035176 O
  constrain_relaxation .true.
atom      10.67072645     14.80103808      4.80608580 O
  constrain_relaxation .true.
atom       7.48269393      8.12892258      4.80608580 O
  constrain_relaxation .true.
atom       3.29849209     14.22590247      4.80608580 O
  constrain_relaxation .true.
atom       9.07352898     17.27059014      4.62225216 O
  constrain_relaxation .true.
atom      10.41998507      8.27736025      4.62225216 O
  constrain_relaxation .true.
atom       1.95839841     11.60791274      4.62225216 O
  constrain_relaxation .true.
atom       8.77146012     11.11386361      4.57101152 O
  constrain_relaxation .true.
atom       5.23914218     11.61732556      4.57101152 O
  constrain_relaxation .true.
atom       7.44131018     14.42467395      4.57101152 O
  constrain_relaxation .true.
atom      14.00670126     31.04576722      3.52229432 O
  constrain_relaxation .true.
atom      16.16472839     33.76316127      3.52229432 O
  constrain_relaxation .true.
atom      12.73239529      9.50279777      3.52229432 O
  constrain_relaxation .true.
atom       5.20171375     15.77276298      3.41781355 O
  constrain_relaxation .true.
atom       5.19146292      9.00373261      3.41781355 O
  constrain_relaxation .true.
atom      11.05873580     12.37936754      3.41781355 O
  constrain_relaxation .true.
atom       3.66052011     18.26384067      3.25707848 O
  constrain_relaxation .true.
atom       3.80472558      6.42348085      3.25707848 O
  constrain_relaxation .true.
atom      13.98666679     12.46854161      3.25707848 O
  constrain_relaxation .true.
atom      19.81193109     27.90031285      2.96127345 O
  constrain_relaxation .true.
atom       1.68487727     15.59279237      2.96127345 O
  constrain_relaxation .true.
atom      21.40701657     30.81862104      2.96127345 O
  constrain_relaxation .true.
atom       7.12553962     10.50641479      2.10719310 O
  constrain_relaxation .true.
atom       5.53603607     13.34646035      2.10719310 O
  constrain_relaxation .true.
atom       8.79033678     13.30298799      2.10719310 O
  constrain_relaxation .true.
atom       7.48146010     16.41936170      1.87128321 O
  constrain_relaxation .true.
atom      10.47883401     10.08174805      1.87128321 O
  constrain_relaxation .true.
atom       3.49161836     10.65475338      1.87128321 O
  constrain_relaxation .true.
atom      10.38479997     16.60847265      1.57941746 O
  constrain_relaxation .true.
atom       9.19094003      7.47282435      1.57941746 O
  constrain_relaxation .true.
atom       1.87617247     13.07456613      1.57941746 O
  constrain_relaxation .true.
atom      15.84179199     31.72850620      1.37618579 O
  constrain_relaxation .true.
atom      12.40611950      7.57219151      1.37618579 O
  constrain_relaxation .true.
atom      14.65592515     10.24045313      1.37618579 O
  constrain_relaxation .true.
atom      21.26655118     26.91235084      0.41350632 O
  constrain_relaxation .true.
atom       1.81316614     17.34651195      0.41350632 O
  constrain_relaxation .true.
atom      19.82410762     30.05286347      0.41350632 O
  constrain_relaxation .true.
atom       5.21940369     17.36325686      0.49754456 O
  constrain_relaxation .true.
atom       3.80521097      8.22380627      0.49754456 O
  constrain_relaxation .true.
atom      12.42729781     11.56880000      0.49754456 O
  constrain_relaxation .true.
atom       3.73586816     14.62800322      0.33877914 O
  constrain_relaxation .true.
atom       6.91577654      8.30665146      0.33877914 O
  constrain_relaxation .true.
atom      10.80026778     14.22120845      0.33877914 O
  constrain_relaxation .true.
atom       5.39163688     11.44093429      0.00000000 O
  constrain_relaxation .true.
atom       8.84797189     11.33412357      0.00000000 O
  constrain_relaxation .true.
atom       7.21230370     14.38080527      0.00000000 O
  constrain_relaxation .true.
atom       9.63581569     21.89026049     13.77187961 C
atom       5.71063199     17.96773640     13.49760519 C
atom      12.46326934     21.90991392     13.36555473 C
atom       5.72758194     15.11247305     13.62674114 C
atom      10.36491031     23.07936856     13.80658975 C
atom       4.52597507     17.23085745     13.38367490 C
atom      11.75554264     23.08951278     13.60867083 C
atom       4.53590750     15.82548288     13.44250894 C
atom      16.34679398     18.00280354     12.87498189 C
atom       9.69130711     11.23045655     13.90405011 C
atom      16.36658459     15.15012749     12.73711189 C
atom      12.48636919     11.21659907     13.31619266 C
atom      17.54787508     17.29120919     12.83207480 C
atom      10.41707953     10.04094124     13.86392215 C
atom      17.55802993     15.88147226     12.75377919 C
atom      11.79554314     10.03335177     13.58408168 C
atom      10.33750487     20.71172335     13.51680764 C
atom       6.89492658     17.25268411     13.65822088 C
atom      11.73180944     20.72171154     13.30597100 C
atom       6.90436704     15.84803605     13.72782606 C
atom      15.15416749     17.27519375     12.80955860 C
atom      10.38147162     12.41470929     13.65142120 C
atom      15.15922804     15.86374253     12.76104768 C
atom      11.75548216     12.40698718     13.34401683 C
atom       9.91583187     19.32234935     13.44838212 C
atom       8.29235816     17.67230210     13.63580774 C
atom      12.12676304     19.33485433     13.09964104 C
atom       8.30992344     15.44535201     13.74515362 C
atom      13.76006213     17.68096645     12.86704887 C
atom       9.95642372     13.81050148     13.62326421 C
atom      13.76870188     15.44343091     12.83475269 C
atom      12.14146427     13.79962069     13.15032799 C
atom      11.00701768     18.52600530     13.17817870 N
atom       9.10063265     16.56406570     13.64098490 N
atom       8.65693544     18.94234040     13.61082204 N
atom      13.38258132     18.95538445     12.92042021 N
atom       8.70024448     14.18545804     13.81877833 N
atom      13.38828333     14.16805198     12.89114840 N
atom      12.96281204     16.55856469     12.89077184 N
atom      11.03738897     14.60590699     13.32599964 N
atom       8.55861112     21.87239816     13.93036577 H
atom       5.71196594     19.05408349     13.42735626 H
atom      13.53851820     21.92644847     13.19965151 H
atom       5.73964190     14.02538202     13.62720629 H
atom       9.84696838     24.02300655     13.97278631 H
atom       3.57761357     17.75683467     13.25989370 H
atom      12.28928596     24.03928004     13.61456760 H
atom       3.59937455     15.27556770     13.34576892 H
atom      16.32908046     19.08741054     12.94843022 H
atom       8.62139304     11.24230539     14.10310081 H
atom      16.37273530     14.06309211     12.72187981 H
atom      13.55363402     11.20944960     13.09697963 H
atom      18.49411147     17.82977544     12.91405738 H
atom       9.90655965      9.09436786     14.03546759 H
atom      18.50470316     15.33716534     12.76075114 H
atom      12.32942320      9.08272724     13.56778871 H
atom      11.00494752     16.55820962     13.16603745 Cu
# 
# What follows is the current estimated Hessian matrix constructed by the BFGS algorithm.
# This is NOT the true Hessian matrix of the system.
# If you do not want this information here, switch it off using the "hessian_to_restart_geometry" keyword.
# 
trust_radius             0.0325394980
hessian_file
